# Supplementary material for: Tailoring Carbene–Metal–Amides for Thermally Activated Delayed Fluorescence: A Computationally Guided Study on the Effect of Cyclic (Alkyl)(amino)carbenes
Source: Molecules. 2023 May 28;28(11):4398. doi: 10.3390/molecules28114398 (PMC10254582; doi:10.3390/molecules28114398)
Supplement: Supplementary file 1 [file molecules-28-04398-s001.zip]

Archive with 1 entries (1 files):
- molecules-2403095-supplementary.pdf
